# Supplementary material for: Sodium Selenate Treatment Using a Combination of Seed Priming and Foliar Spray Alleviates Salinity Stress in Rice
Source: Front Plant Sci. 2019 Feb 11;10:116. doi: 10.3389/fpls.2019.00116 (PMC6378292; doi:10.3389/fpls.2019.00116)
Supplement: TABLE S1 — Analysis of selenium, sodium, and potassium concentrations in sodium selenate (Na2SeO4) treated rice plant material using inductively coupled plasma–MS (ICP-MS) and inductively coupled plasma optical emission spectrophotometer (ICP-OES). [file Table_1.XLS]

## Sheet: Supple 1; Selenium estimation
Sample	Element	Mass-isotope	Mean intensity	RSD intensity	Concentration	Stand deviation	RSD concentration	Sample weight (g)	Sample volume (ml)	Se concentration (µg/gr)	Se concentration (mg/kg)
Blank
	Se	77	31	14.093
	Se	78	48	6.974
	Se	80	109	2.309
	Se	82	31	10.917
	Rh	103	100805	0.199
	Ga	69	26084	0.468
Standard 1
	Se	77	67	11.303	0.5	0.109	21.883
	Se	78	132	3.039	0.5	0.025	5.03
	Se	80	288	3.146	0.5	0.019	3.739
	Se	82	71	0.817	0.5	0.007	1.453
	Rh	103	100802	0.872
	Ga	69	25789	0.307
Standard 2
	Se	77	155	5.259	1.98067	0.131	6.594
	Se	78	429	3.967	2.0133	0.086	4.288
	Se	80	879	0.936	2.00765	0.026	1.317
	Se	82	213	2.936	2.01441	0.066	3.254
	Rh	103	101309	0.246
	Ga	69	25968	0.349
Standard 3
	Se	77	698	2.766	10.0239	0.312	3.109
	Se	78	1974	1.63	10.0056	0.181	1.814
	Se	80	4169	1.745	10.0215	0.19	1.892
	Se	82	1014	0.762	10.0313	0.092	0.918
	Rh	103	101686	0.234
	Ga	69	26051	0.16
Standard 4
	Se	77	2695	0.704	39.9613	0.137	0.344
	Se	78	7663	0.856	39.9301	0.513	1.284
	Se	80	16438	0.264	39.9769	0.068	0.169
	Se	82	3923	1.011	39.9416	0.414	1.037
	Rh	103	103432	0.429
	Ga	69	26081	0.727
Blank
	Se	77	36	10.137	0.061626	0.049	79.805
	Se	78	65	18.099	0.076216	0.058	75.685
	Se	80	133	3.116	0.046931	0.009	19.313
	Se	82	36	12.528	0.041021	0.043	105.551
	Rh	103	104916	1.01
	Ga	69	26769	0.494
Control (No Na₂SeO₄ and No NaCl)
Replicate 1
	Se	77	78	10.626	3.27217	0.546	16.675
	Se	78	192	7.635	3.42518	0.34	9.917
	Se	80	426	5.006	3.53495	0.241	6.831	0.3882	50	0.4553	0.4553
	Se	82	107	1.563	3.55429	0.086	2.421
	Rh	103	93284	0.211
	Ga	69	23892	0.296
Replicate 2
	Se	77	91	5.904	3.32521	0.33	9.936
	Se	78	219	2.298	3.334	0.071	2.13
	Se	80	476	2.706	3.34158	0.133	3.991	0.3638	50	0.45926	0.45926
	Se	82	120	10.306	3.36655	0.47	13.968
	Rh	103	108742	0.72
	Ga	69	27434	1.676
Control (NaCl alone)
Replicate 1
	Se	77	34	9.95	0.424466	0.227	53.399
	Se	78	82	3.467	0.940918	0.072	7.663
	Se	80	181	2.333	0.945723	0.048	5.088	0.1049	50	0.450774	0.450774
	Se	82	49	5.105	1.03749	0.123	11.866
	Rh	103	89780	0.181
	Ga	69	22246	0.295
Replicate 2	Se	77	38	13.576	0.681503	0.352	51.667
	Se	78	92	8.505	1.14283	0.186	16.243
	Se	80	183	3.676	0.920567	0.08	8.723	0.10009	50	0.45987	0.45987
	Se	82	45	7.743	0.784554	0.167	21.271
	Rh	103	92080	0.324
	Ga	69	22532	0.484
Foliar spray (mode I) - Na₂SeO₄
Replicate 1
	Se	77	372	4.58	22.135	1.058	4.778
	Se	78	1018	2.466	21.967	0.525	2.39
	Se	80	2184	2.535	21.9438	0.548	2.496	0.35802	50	3.0646	3.0646
	Se	82	524	2.195	21.8724	0.548	2.504
	Rh	103	96019	0.191
	Ga	69	23252	0.185
Replicate 2
	Se	77	346	1.506	20.6892	0.281	1.359
	Se	78	976	1.521	21.2448	0.341	1.605
	Se	80	2068	0.764	20.943	0.221	1.054	0.33886	50	3.09022	3.09022
	Se	82	507	3.01	21.3413	0.619	2.898
	Rh	103	95054	0.307
	Ga	69	22950	0.694
Seed priming (mode II) - Na₂SeO₄
Replicate 1
	Se	77	361	0.79	22.9783	0.14	0.609
	Se	78	1011	1.179	23.3417	0.344	1.475
	Se	80	2178	1.987	23.4172	0.546	2.33	0.3193	50	3.66696	3.66696
	Se	82	515	3.077	23.0043	0.793	3.449
	Rh	103	89995	0.242
	Ga	69	21473	0.304
Replicate 2
	Se	77	366	1.611	21.8238	0.422	1.934
	Se	78	1027	0.963	22.2447	0.241	1.085
	Se	80	2232	1.798	22.5297	0.481	2.135	0.3091	50	3.64441	3.64441
	Se	82	538	2.123	22.5717	0.54	2.391
	Rh	103	95716	0.238
	Ga	69	22970	0.348
Seed priming + Foliar spray (mode III) - Na₂SeO₄
Replicate 1
	Se	77	1088	1.266	63.4576	0.639	1.007
	Se	78	3101	0.305	64.0629	0.381	0.595
	Se	80	6668	0.392	64.2619	0.502	0.782	0.3061	50	10.4969	10.4969
	Se	82	1583	1.29	63.7482	0.757	1.188
	Rh	103	103362	0.375
	Ga	69	24911	0.383
Replicate 2
	Se	77	970	1.701	59.0673	1.085	1.837
	Se	78	2848	1.394	61.5236	0.689	1.12
	Se	80	5995	1.175	60.4004	0.719	1.191	0.28524	50	10.5877	10.5877
	Se	82	1463	0.947	61.6193	0.561	0.911
	Rh	103	98761	0.294
	Ga	69	23758	0.119
Foliar spray (mode I) - Na₂SeO₄ + NaCl
Replicate 1
	Se	77	164	1.438	9.67121	0.17	1.755
	Se	78	483	0.261	10.8358	0.01	0.093
	Se	80	991	0.959	10.2822	0.081	0.791	0.1595	50	3.22325	3.22325
	Se	82	238	4.46	10.1291	0.483	4.766
	Rh	103	88242	0.269
	Ga	69	21250	0.435
Replicate 2
	Se	77	176	4.749	10.2988	0.693	6.732
	Se	78	499	5.679	11.0353	0.766	6.94
	Se	80	1044	1.594	10.6959	0.325	3.037	0.1623	50	3.29511	3.29511
	Se	82	256	1.65	10.8046	0.296	2.739
	Rh	103	89733	1.541
	Ga	69	21608	1.175
Seed priming (mode II) - Na₂SeO₄ + NaCl
Replicate 1
	Se	77	188	3.603	10.0367	0.432	4.306
	Se	78	518	1.551	10.4623	0.168	1.61
	Se	80	1096	1.293	10.2681	0.153	1.49	0.139015	50	3.69318	3.69318
	Se	82	265	1.575	10.1929	0.192	1.885
	Rh	103	97735	0.136
	Ga	69	23548	0.485
Replicate 2
	Se	77	206	5.908	11.1859	0.771	6.896
	Se	78	551	1.371	11.202	0.184	1.639
	Se	80	1194	0.919	11.2834	0.234	2.075	0.14949	50	3.77397	3.77397
	Se	82	285	3.853	11.09	0.634	5.717
	Rh	103	97746	1.446
	Ga	69	23603	1.089
Seed priming + Foliar spray (mode III) - Na₂SeO₄ + NaCl
Replicate 1
	Se	77	1158	1.757	73.3441	1.641	2.238
	Se	78	3272	2.151	73.281	1.732	2.364
	Se	80	6986	2.177	72.9706	1.543	2.114	0.2948	50	12.3763	12.3763
	Se	82	1674	2.591	73.0775	1.64	2.244
	Rh	103	95545	0.445
	Ga	69	23220	1.411
Replicate 2
	Se	77	1168	0.912	74.8838	0.845	1.129
	Se	78	3376	1.149	76.5229	1.04	1.359
	Se	80	7178	1.374	75.8969	0.96	1.265	0.3025	50	12.5449	12.5449
	Se	82	1733	0.601	76.6231	0.329	0.43
	Rh	103	94442	0.192
	Ga	69	22791	0.648
	Foliar spray (mode I)			Na₂SeO₄	Na₂SeO₄ + NaCl
				3.0646	3.22325	mg/Kg (Se concentration) - Replicate 1
				3.09022	3.29511	mg/Kg (Se concentration) - Replicate 2
				3.07741	3.25918	mg/Kg (Se concentration) - Average of replicate 1 and 2
				0.00307741	0.00325918	mg/g (Se concentration)
				3.07741	3.25918	µg/g (Se concentration)					Na₂SeO₄	Na₂SeO₄ + NaCl
										Controls	0.45728	0.455322
				0.01281	0.03593	Standard error				Foliar spray (mode I)	3.07741	3.25918
				e	d					Seed priming (mode II)	3.65569	3.73358
										Seed priming + Foliar spray (mode III)	10.5423	12.4606
	Seed priming (mode II)			Na₂SeO₄	Na₂SeO₄ + NaCl
				3.66696	3.69318	mg/Kg (Se concentration) - Replicate 1					0.00198	0.00455
				3.64441	3.77397	mg/Kg (Se concentration) - Replicate 2					0.01281	0.03593
				3.65569	3.73358	mg/Kg (Se concentration) - Average of replicate 1 and 2					0.01128	0.0404
				0.00365569	0.00373358	mg/g (Se concentration)					0.04539	0.08433
				3.65569	3.73358	µg/g (Se concentration)
				0.01128	0.0404	Standard error
				c	c
	Seed priming + Foliar spray (mode III)			Na₂SeO₄	Na₂SeO₄ + NaCl
				10.4969	12.3763	mg/Kg (Se concentration) - Replicate 1
				10.5877	12.5449	mg/Kg (Se concentration) - Replicate 2
				10.5423	12.4606	mg/Kg (Se concentration) - Average of replicate 1 and 2
				0.0105423	0.0124606	mg/g (Se concentration)
				10.5423	12.4606	µg/g (Se concentration)
				0.04539	0.08433	Standard error
				b	a
	Control (No Na₂SeO₄ and No NaCl)
				0.4553	mg/Kg (Se concentration) - Replicate 1
				0.45926	mg/Kg (Se concentration) - Replicate 2
				0.45728	mg/Kg (Se concentration) - Average of replicate 1 and 2
				0.00045728	mg/g (Se concentration)
				0.45728	µg/g (Se concentration)
				0.00198	Standard error
				f
	Control (NaCl alone)
				0.450774	mg/Kg (Se concentration) - Replicate 1
				0.45987	mg/Kg (Se concentration) - Replicate 2
				0.455322	mg/Kg (Se concentration) - Average of replicate 1 and 2
				0.000455322	mg/g (Se concentration)
				0.455322	µg/g (Se concentration)
				0.00455	Standard error
				f

## Sheet: Supple 2; Na estimation
Sample	Na concentration (mg/l) at 589.592	Sample volume (ml)	Na concentration (mg/kg)	Na concentration (mg/g)	Na concentration (µg/g)
Blank	0
Standard 1	1.25
Standard 2	2.5
Standard 3	5
qc	4.4514
Control (No Na₂SeO₄ and No NaCl)
Replicate 1	8.067	50	1.57991	0.00157991	1.57991
Replicate 2	6.547	50	1.51201	0.00151201	1.51201
Control (NaCl alone)
Replicate 1	78.08	50	13.7271	0.0137271	13.7271
Replicate 2	82.312	50	13.4102	0.0134102	13.4102
Foliar spray (mode I) - Na₂SeO₄
Replicate 1	19.981	50	3.15158	0.00315158	3.15158
Replicate 2	19.711	50	3.28188	0.00328188	3.28188
Seed priming (mode II) - Na₂SeO₄
Replicate 1	16.547	50	2.9266	0.0029266	2.9266
Replicate 2	18.365	50	3.03053	0.00303053	3.03053
Seed priming + Foliar spray (mode III) - Na₂SeO₄
Replicate 1	20.185	50	3.30793	0.00330793	3.30793
Replicate 2	19.717	50	3.28617	0.00328617	3.28617
Foliar spray (mode I) - Na₂SeO₄ + NaCl
Replicate 1	75.212	50	9.48688	0.00948688	9.48688
Replicate 2	86.25	50	9.52828	0.00952828	9.52828
Seed priming (mode II) - Na₂SeO₄ + NaCl
Replicate 1	88.601	50	7.45423	0.00745423	7.45423
Replicate 2	88.939	50	8.21835	0.00821835	8.21835
Seed priming + Foliar spray (mode III) - Na₂SeO₄ + NaCl
Replicate 1	58.564	50	5.7619	0.0057619	5.7619
Replicate 2	61.186	50	5.40226	0.00540226	5.40226
		Foliar spray (mode I)			Na₂SeO₄	Na₂SeO₄ + NaCl
					3.15158	9.48688	µg/g (Na concentration) - Replicate 1
					3.28188	9.52828	µg/g (Na concentration) - Replicate 2									Na₂SeO₄	Na₂SeO₄ + NaCl
					3.21673	9.50758	µg/g (Na concentration) - Average of replicate 1 and 2								Controls	1.54596	13.5687
					0.064169	0.021678	Standard error								Foliar spray (mode I)	3.21673	9.50758
					e	b									Seed priming (mode II)	2.97856	7.83629
															Seed priming + Foliar spray (mode III)	3.29705	5.58208
																0.0341224	0.159402
																0.064169	0.021678
		Seed priming (mode II)			Na₂SeO₄	Na₂SeO₄ + NaCl										0.0545203	0.383335
					2.9266	7.45423	µg/g (Na concentration) - Replicate 1									0.011184	0.180067
					3.03053	8.21835	µg/g (Na concentration) - Replicate 2
					2.97856	7.83629	µg/g (Na concentration) - Average of replicate 1 and 2
					0.0545203	0.383335	Standard error
					e	c
		Seed priming + Foliar spray (mode III)			Na₂SeO₄	Na₂SeO₄ + NaCl
					3.30793	5.7619	µg/g (Na concentration) - Replicate 1
					3.28617	5.40226	µg/g (Na concentration) - Replicate 2
					3.29705	5.58208	µg/g (Na concentration) - Average of replicate 1 and 2
					0.011184	0.180067	Standard error
					e	d
		Control (No Na₂SeO₄ and No NaCl)
					1.57991	µg/g (Na concentration) - Replicate 1
					1.51201	µg/g (Na concentration) - Replicate 2
					1.54596	µg/g (Na concentration) - Average of replicate 1 and 2
					0.0341224	Standard error
					f
		Control (NaCl alone)
					13.7271	µg/g (Na concentration) - Replicate 1
					13.4102	µg/g (Na concentration) - Replicate 2
					13.5687	µg/g (Na concentration) - Average of replicate 1 and 2
					0.159402	Standard error
					a

## Sheet: Supple 3; K estimation
Sample	K concentration (mg/l) at 766.491	Sample volume (ml)	K concentration (mg/kg)	K concentration (mg/g)	K concentration (µg/g)
Blank	0
Standard 1	2.5
Standard 2	5
Standard 3	10
qc	4.877
Control (No Na₂SeO₄ and No NaCl)
Replicate 1	209.48	50	36.0303	0.0360303	36.0303
Replicate 2	212	50	35.1809	0.0351809	35.1809
Control (NaCl alone)
Replicate 1	184.27	50	30.9178	0.0309178	30.9178
Replicate 2	189.25	50	32.1307	0.0321307	32.1307
Foliar spray (mode I) - Na₂SeO₄
Replicate 1	196.05	50	32.1499	0.0321499	32.1499
Replicate 2	179.71	50	32.1025	0.0321025	32.1025
Seed priming (mode II) - Na₂SeO₄
Replicate 1	221.37	50	33.7557	0.0337557	33.7557
Replicate 2	207.74	50	33.4095	0.0334095	33.4095
Seed priming + Foliar spray (mode III) - Na₂SeO₄
Replicate 1	211.52	50	34.3711	0.0343711	34.3711
Replicate 2	225.49	50	34.2066	0.0342066	34.2066
Foliar spray (mode I) - Na₂SeO₄ + NaCl
Replicate 1	218.9	50	30.1183	0.0301183	30.1183
Replicate 2	221.08	50	30.2932	0.0302932	30.2932
Seed priming (mode II) - Na₂SeO₄ + NaCl
Replicate 1	227.15	50	32.515	0.032515	32.515
Replicate 2	239.61	50	32.1021	0.0321021	32.1021
Seed priming + Foliar spray (mode III) - Na₂SeO₄ + NaCl
Replicate 1	223.21	50	33.2851	0.0332851	33.2851
Replicate 2	196.92	50	33.2074	0.0332074	33.2074
		Foliar spray (mode I)			Na₂SeO₄	Na₂SeO₄ + NaCl
					32.1499	30.1183	µg/g (K concentration) - Replicate 1
					32.1025	30.2932	µg/g (K concentration) - Replicate 2
					32.1262	30.2058	µg/g (K concentration) - Average of replicate 1 and 2
					0.0104231	0.487877	Standard error
					c	e
		Seed priming (mode II)			Na₂SeO₄	Na₂SeO₄ + NaCl
					33.7557	32.515	µg/g (K concentration) - Replicate 1
					33.4095	32.1021	µg/g (K concentration) - Replicate 2
					33.5826	32.3086	µg/g (K concentration) - Average of replicate 1 and 2
					0.166968	0.20713	Standard error
					b	c
																	Na₂SeO₄	Na₂SeO₄ + NaCl
																Controls	35.6056	31.5243
																Foliar spray (mode I)	32.1262	30.2058
		Seed priming + Foliar spray (mode III)			Na₂SeO₄	Na₂SeO₄ + NaCl										Seed priming (mode II)	33.5826	32.3086
					34.3711	33.2851	µg/g (K concentration) - Replicate 1									Seed priming + Foliar spray (mode III)	34.2889	33.2463
					34.2066	33.2074	µg/g (K concentration) - Replicate 2
					34.2889	33.2463	µg/g (K concentration) - Average of replicate 1 and 2										0.421045	0.606171
					0.0853574	0.0399351	Standard error										0.0104231	0.487877
					b	b											0.166968	0.20713
																	0.0853574	0.0399351
		Control (No Na₂SeO₄ and No NaCl)
					36.0303	µg/g (K concentration) - Replicate 1
					35.1809	µg/g (K concentration) - Replicate 2
					35.6056	µg/g (K concentration) - Average of replicate 1 and 2
					0.421045	Standard error
					a
		Control (NaCl alone)
					30.9178	µg/g (K concentration) - Replicate 1
					32.1307	µg/g (K concentration) - Replicate 2
					31.5243	µg/g (K concentration) - Average of replicate 1 and 2
					0.606171	Standard error
					d
